# Supplementary material for: Increased DNA methylation contributes to the early ripening of pear fruits during domestication and improvement
Source: Genome Biol. 2024 Apr 5;25:87. doi: 10.1186/s13059-024-03220-y (PMC10996114; doi:10.1186/s13059-024-03220-y)
Supplement: Supplementary file 1 — Additional file 1: Table S1. The sample information of 41 pears used in our study. Table S2. The BS conversion rate of 82 Bisulfite sequencing (BS-Seq) libraries. Table S3. The number of three context DNA methylation in each BS-seq library. Table S4. The information of the primers used in this study. [file 13059_2024_3220_MOESM1_ESM.xlsx]

## Sheet: Table S1
Table S1: The sample information of 41 used in our study
Sample name	code	Species	Population	Period/tissues
hangqing	PYI1	Pyrus pyrifolia	Improvement	Mature fruit
xuefang	PYI10	Pyrus pyrifolia	Improvement	Mature fruit
Wonhwang	PYI11	Pyrus pyrifolia	Improvement	Mature fruit
meihuang	PYI12	Pyrus pyrifolia	Improvement	Mature fruit
Atago	PYI13	Pyrus pyrifolia	Improvement	Mature fruit
Hosui	PYI14	Pyrus pyrifolia	Improvement	Mature fruit
Niitaka	PYI15	Pyrus pyrifolia	Improvement	Mature fruit
huanghua	PYI2	Pyrus pyrifolia	Improvement	Mature fruit
xizilv	PYI3	Pyrus pyrifolia	Improvement	Mature fruit
cuiguan	PYI4	Pyrus pyrifolia	Improvement	Mature fruit
jincunqiu	PYI5	Pyrus pyrifolia	Improvement	Mature fruit
Chojuro	PYI6	Pyrus pyrifolia	Improvement	Mature fruit
Shinseiki	PYI7	Pyrus pyrifolia	Improvement	Mature fruit
huashan	PYI8	Pyrus pyrifolia	Improvement	Mature fruit
xueqing	PYI9	Pyrus pyrifolia	Improvement	Mature fruit
lipuxueli	PYL1	Pyrus pyrifolia	Landrace	Mature fruit
miduxiangsu	PYL10	Pyrus pyrifolia	Landrace	Mature fruit
changbali	PYL11	Pyrus pyrifolia	Landrace	Mature fruit
yingxue	PYL12	Pyrus pyrifolia	Landrace	Mature fruit
liuchengfengshanli	PYL2	Pyrus pyrifolia	Landrace	Mature fruit
yiwuzili	PYL3	Pyrus pyrifolia	Landrace	Mature fruit
huangpixiang	PYL4	Pyrus pyrifolia	Landrace	Mature fruit
xingyihaizi	PYL5	Pyrus pyrifolia	Landrace	Mature fruit
make	PYL6	Pyrus pyrifolia	Landrace	Mature fruit
huishuijingai	PYL7	Pyrus pyrifolia	Landrace	Mature fruit
jinbangtou	PYL8	Pyrus pyrifolia	Landrace	Mature fruit
dalinaizili	PYL9	Pyrus pyrifolia	Landrace	Mature fruit
jinzhuguoli	PYW1	Pyrus pyrifolia	Wild	Mature fruit
liyuanfengmili	PYW10	Pyrus pyrifolia	Wild	Mature fruit
dayanfengmili	PYW11	Pyrus pyrifolia	Wild	Mature fruit
dayanmazili	PYW12	Pyrus pyrifolia	Wild	Mature fruit
yongshunshishengli	PYW13	Pyrus pyrifolia	Wild	Mature fruit
tongzhongtangli	PYW14	Pyrus pyrifolia	Wild	Mature fruit
tongliangyeshengli	PYW2	Pyrus pyrifolia	Wild	Mature fruit
360	PYW3	Pyrus pyrifolia	Wild	Mature fruit
baitanggengzi	PYW4	Pyrus pyrifolia	Wild	Mature fruit
matanggengzi	PYW5	Pyrus pyrifolia	Wild	Mature fruit
tiantanggengzi	PYW6	Pyrus pyrifolia	Wild	Mature fruit
shanlizi	PYW7	Pyrus pyrifolia	Wild	Mature fruit
xingshanyihao	PYW8	Pyrus pyrifolia	Wild	Mature fruit
xingshan32hao	PYW9	Pyrus pyrifolia	Wild	Mature fruit

## Sheet: Table S2
Table S2: The BS conversion rate of 82 Bisulfite sequencing (BS-Seq) libraries
ID	No	Population	Period	BS Conversion Rate
PYI1	P109_M1	Improvement	Mature	99.546
PYI1	P109_M2	Improvement	Mature	99.538
PYI2	P112_M1	Improvement	Mature	99.488
PYI2	P112_M2	Improvement	Mature	99.458
PYL4	P164_M1	Landrace	Mature	99.364
PYL4	P164_M2	Landrace	Mature	99.467
PYL5	P165_M1	Landrace	Mature	99.528
PYL5	P165_M2	Landrace	Mature	99.507
PYL6	P166_M1	Landrace	Mature	99.558
PYL6	P166_M2	Landrace	Mature	99.435
PYL7	P167_M1	Landrace	Mature	99.512
PYL7	P167_M2	Landrace	Mature	99.494
PYL8	P175_M1	Landrace	Mature	99.488
PYL8	P175_M2	Landrace	Mature	99.406
PYI3	P181_M1	Improvement	Mature	99.487
PYI3	P181_M2	Improvement	Mature	99.477
PYI4	P185_M1	Improvement	Mature	99.513
PYI4	P185_M2	Improvement	Mature	99.488
PYI5	P206_M1	Improvement	Mature	99.556
PYI5	P206_M2	Improvement	Mature	99.466
PYW1	P223_M1	Wild	Mature	99.505
PYW1	P223_M2	Wild	Mature	99.457
PYW2	P224_M1	Wild	Mature	99.545
PYW2	P224_M2	Wild	Mature	99.537
PYI6	P244_M1	Improvement	Mature	99.556
PYI6	P244_M2	Improvement	Mature	99.458
PYI7	P260_M1	Improvement	Mature	99.454
PYI7	P260_M2	Improvement	Mature	99.431
PYL9	P274_M1	Landrace	Mature	99.48
PYL9	P274_M2	Landrace	Mature	99.398
PYL10	P278_M1	Landrace	Mature	99.527
PYL10	P278_M2	Landrace	Mature	99.448
PYL1	P30_M1	Landrace	Mature	99.546
PYL1	P30_M2	Landrace	Mature	99.517
PYL11	P342_M1	Landrace	Mature	99.414
PYL11	P342_M2	Landrace	Mature	99.409
PYW3	P360_M1	Wild	Mature	99.25
PYW3	P360_M2	Wild	Mature	99.349
PYI8	P378_M1	Improvement	Mature	99.428
PYI8	P378_M2	Improvement	Mature	99.403
PYI9	P393_M1	Improvement	Mature	99.39
PYI9	P393_M2	Improvement	Mature	99.42
PYI10	P396_M1	Improvement	Mature	99.396
PYI10	P396_M2	Improvement	Mature	99.53
PYI11	P404_M1	Improvement	Mature	99.566
PYI11	P404_M2	Improvement	Mature	99.459
PYI12	P412_M1	Improvement	Mature	99.43
PYI12	P412_M2	Improvement	Mature	99.336
PYW4	P420_M1	Wild	Mature	99.496
PYW4	P420_M2	Wild	Mature	99.364
PYW5	P429_M1	Wild	Mature	99.602
PYW5	P429_M2	Wild	Mature	99.618
PYW6	P432_M1	Wild	Mature	99.423
PYW6	P432_M2	Wild	Mature	99.294
PYI13	P447_M1	Improvement	Mature	99.44
PYI13	P447_M2	Improvement	Mature	99.364
PYI14	P451_M1	Improvement	Mature	99.372
PYI14	P451_M2	Improvement	Mature	99.311
PYL2	P46_M1	Landrace	Mature	99.449
PYL2	P46_M2	Landrace	Mature	99.442
PYW7	P462_M1	Wild	Mature	99.564
PYW7	P462_M2	Wild	Mature	99.28
PYL12	P493_M1	Landrace	Mature	99.462
PYL12	P493_M2	Landrace	Mature	99.259
PYI15	P584_M1	Improvement	Mature	99.442
PYI15	P584_M2	Improvement	Mature	99.345
PYW8	P585_M1	Wild	Mature	99.355
PYW8	P585_M2	Wild	Mature	99.391
PYW9	P615_M1	Wild	Mature	99.337
PYW9	P615_M2	Wild	Mature	99.288
PYW10	P639_M1	Wild	Mature	99.32
PYW10	P639_M2	Wild	Mature	99.364
PYW11	P669_M1	Wild	Mature	99.285
PYW11	P669_M2	Wild	Mature	99.277
PYW12	P671_M1	Wild	Mature	99.498
PYW12	P671_M2	Wild	Mature	99.559
PYW13	P847_M1	Wild	Mature	99.453
PYW13	P847_M2	Wild	Mature	99.418
PYL3	P85_M1	Landrace	Mature	99.527
PYL3	P85_M2	Landrace	Mature	99.468
PYW14	P950_M1	Wild	Mature	99.318
PYW14	P950_M4	Wild	Mature	99.615

## Sheet: Table S3
Table S3: The number of three context DNA methylation in each BS-seq library
ID	No	Population	Period	Group	Context	mC number	total C number
PYI1	P109_M1	Improvement	Mature	ImprovementMature	CG	7516372	13097863
PYI1	P109_M1	Improvement	Mature	ImprovementMature	CHG	6428303	14770810
PYI1	P109_M1	Improvement	Mature	ImprovementMature	CHH	30051421	84317594
PYI1	P109_M2	Improvement	Mature	ImprovementMature	CG	7734188	13494147
PYI1	P109_M2	Improvement	Mature	ImprovementMature	CHG	6589343	15160482
PYI1	P109_M2	Improvement	Mature	ImprovementMature	CHH	29930213	85394938
PYI2	P112_M1	Improvement	Mature	ImprovementMature	CG	7491626	12968942
PYI2	P112_M1	Improvement	Mature	ImprovementMature	CHG	6275760	14649649
PYI2	P112_M1	Improvement	Mature	ImprovementMature	CHH	28192048	82139087
PYI2	P112_M2	Improvement	Mature	ImprovementMature	CG	9406593	15220100
PYI2	P112_M2	Improvement	Mature	ImprovementMature	CHG	8011028	16900539
PYI2	P112_M2	Improvement	Mature	ImprovementMature	CHH	37609024	96888767
PYL4	P164_M1	Landrace	Mature	LandraceMature	CG	9768872	15318117
PYL4	P164_M1	Landrace	Mature	LandraceMature	CHG	8363230	16752234
PYL4	P164_M1	Landrace	Mature	LandraceMature	CHH	39526469	94597916
PYL4	P164_M2	Landrace	Mature	LandraceMature	CG	10096567	16167935
PYL4	P164_M2	Landrace	Mature	LandraceMature	CHG	8769791	17905066
PYL4	P164_M2	Landrace	Mature	LandraceMature	CHH	41950639	102411089
PYL5	P165_M1	Landrace	Mature	LandraceMature	CG	7337607	11479247
PYL5	P165_M1	Landrace	Mature	LandraceMature	CHG	6184570	12648142
PYL5	P165_M1	Landrace	Mature	LandraceMature	CHH	29052599	74156593
PYL5	P165_M2	Landrace	Mature	LandraceMature	CG	6886250	12215114
PYL5	P165_M2	Landrace	Mature	LandraceMature	CHG	5778354	13893447
PYL5	P165_M2	Landrace	Mature	LandraceMature	CHH	25039096	75943864
PYL6	P166_M1	Landrace	Mature	LandraceMature	CG	6540823	11355538
PYL6	P166_M1	Landrace	Mature	LandraceMature	CHG	5560480	12809150
PYL6	P166_M1	Landrace	Mature	LandraceMature	CHH	26540459	71622147
PYL6	P166_M2	Landrace	Mature	LandraceMature	CG	7569215	13094497
PYL6	P166_M2	Landrace	Mature	LandraceMature	CHG	6428611	14840900
PYL6	P166_M2	Landrace	Mature	LandraceMature	CHH	29657986	83791214
PYL7	P167_M1	Landrace	Mature	LandraceMature	CG	8099190	13315502
PYL7	P167_M1	Landrace	Mature	LandraceMature	CHG	6875464	14900571
PYL7	P167_M1	Landrace	Mature	LandraceMature	CHH	32037507	85242355
PYL7	P167_M2	Landrace	Mature	LandraceMature	CG	8510370	14101093
PYL7	P167_M2	Landrace	Mature	LandraceMature	CHG	7158313	15644670
PYL7	P167_M2	Landrace	Mature	LandraceMature	CHH	33128227	89744674
PYL8	P175_M1	Landrace	Mature	LandraceMature	CG	5273501	9919671
PYL8	P175_M1	Landrace	Mature	LandraceMature	CHG	4459976	11345029
PYL8	P175_M1	Landrace	Mature	LandraceMature	CHH	19860402	62106880
PYL8	P175_M2	Landrace	Mature	LandraceMature	CG	5456851	9932249
PYL8	P175_M2	Landrace	Mature	LandraceMature	CHG	4655572	11106609
PYL8	P175_M2	Landrace	Mature	LandraceMature	CHH	21705757	63144974
PYI3	P181_M1	Improvement	Mature	ImprovementMature	CG	9322072	15116354
PYI3	P181_M1	Improvement	Mature	ImprovementMature	CHG	7944984	16661493
PYI3	P181_M1	Improvement	Mature	ImprovementMature	CHH	38771557	96111179
PYI3	P181_M2	Improvement	Mature	ImprovementMature	CG	8942456	13574623
PYI3	P181_M2	Improvement	Mature	ImprovementMature	CHG	7609432	14708274
PYI3	P181_M2	Improvement	Mature	ImprovementMature	CHH	37821761	86937653
PYI4	P185_M1	Improvement	Mature	ImprovementMature	CG	8753124	13585085
PYI4	P185_M1	Improvement	Mature	ImprovementMature	CHG	7413848	14172339
PYI4	P185_M1	Improvement	Mature	ImprovementMature	CHH	37715120	85984278
PYI4	P185_M2	Improvement	Mature	ImprovementMature	CG	10576196	16783476
PYI4	P185_M2	Improvement	Mature	ImprovementMature	CHG	8973616	18513218
PYI4	P185_M2	Improvement	Mature	ImprovementMature	CHH	39298682	108405557
PYI5	P206_M1	Improvement	Mature	ImprovementMature	CG	7772392	13479735
PYI5	P206_M1	Improvement	Mature	ImprovementMature	CHG	6573715	15242446
PYI5	P206_M1	Improvement	Mature	ImprovementMature	CHH	30465878	85355483
PYI5	P206_M2	Improvement	Mature	ImprovementMature	CG	8165001	13928727
PYI5	P206_M2	Improvement	Mature	ImprovementMature	CHG	6996278	15612765
PYI5	P206_M2	Improvement	Mature	ImprovementMature	CHH	33864743	89391786
PYW1	P223_M1	Wild	Mature	WildMature	CG	7042658	12332589
PYW1	P223_M1	Wild	Mature	WildMature	CHG	5859511	14026163
PYW1	P223_M1	Wild	Mature	WildMature	CHH	27271494	77684137
PYW1	P223_M2	Wild	Mature	WildMature	CG	5499187	9187645
PYW1	P223_M2	Wild	Mature	WildMature	CHG	4565844	10265210
PYW1	P223_M2	Wild	Mature	WildMature	CHH	20752244	57039741
PYW2	P224_M1	Wild	Mature	WildMature	CG	5836678	10131320
PYW2	P224_M1	Wild	Mature	WildMature	CHG	4918266	11124308
PYW2	P224_M1	Wild	Mature	WildMature	CHH	22045486	61515320
PYW2	P224_M2	Wild	Mature	WildMature	CG	779388	1582392
PYW2	P224_M2	Wild	Mature	WildMature	CHG	644683	1776356
PYW2	P224_M2	Wild	Mature	WildMature	CHH	2666354	9688047
PYI6	P244_M1	Improvement	Mature	ImprovementMature	CG	8346769	13731000
PYI6	P244_M1	Improvement	Mature	ImprovementMature	CHG	6967044	15304465
PYI6	P244_M1	Improvement	Mature	ImprovementMature	CHH	31598309	86790513
PYI6	P244_M2	Improvement	Mature	ImprovementMature	CG	6544907	11207674
PYI6	P244_M2	Improvement	Mature	ImprovementMature	CHG	5468734	12430752
PYI6	P244_M2	Improvement	Mature	ImprovementMature	CHH	24347969	70536155
PYI7	P260_M1	Improvement	Mature	ImprovementMature	CG	8027004	13428403
PYI7	P260_M1	Improvement	Mature	ImprovementMature	CHG	6800698	14924002
PYI7	P260_M1	Improvement	Mature	ImprovementMature	CHH	31255894	86095079
PYI7	P260_M2	Improvement	Mature	ImprovementMature	CG	8089225	13624520
PYI7	P260_M2	Improvement	Mature	ImprovementMature	CHG	6855624	15180955
PYI7	P260_M2	Improvement	Mature	ImprovementMature	CHH	31802628	87450141
PYL9	P274_M1	Landrace	Mature	LandraceMature	CG	6755696	11718102
PYL9	P274_M1	Landrace	Mature	LandraceMature	CHG	5568086	13339032
PYL9	P274_M1	Landrace	Mature	LandraceMature	CHH	26774142	74029459
PYL9	P274_M2	Landrace	Mature	LandraceMature	CG	8002829	13336511
PYL9	P274_M2	Landrace	Mature	LandraceMature	CHG	6735856	15035027
PYL9	P274_M2	Landrace	Mature	LandraceMature	CHH	32852051	83563131
PYL10	P278_M1	Landrace	Mature	LandraceMature	CG	5089273	9031891
PYL10	P278_M1	Landrace	Mature	LandraceMature	CHG	4277167	10032630
PYL10	P278_M1	Landrace	Mature	LandraceMature	CHH	22278138	56110950
PYL10	P278_M2	Landrace	Mature	LandraceMature	CG	7703780	13197513
PYL10	P278_M2	Landrace	Mature	LandraceMature	CHG	6427229	14872925
PYL10	P278_M2	Landrace	Mature	LandraceMature	CHH	30771415	83366461
PYL1	P30_M1	Landrace	Mature	LandraceMature	CG	7856446	13450942
PYL1	P30_M1	Landrace	Mature	LandraceMature	CHG	6582601	15186153
PYL1	P30_M1	Landrace	Mature	LandraceMature	CHH	28824779	84926316
PYL1	P30_M2	Landrace	Mature	LandraceMature	CG	9249552	14798224
PYL1	P30_M2	Landrace	Mature	LandraceMature	CHG	7837668	16430335
PYL1	P30_M2	Landrace	Mature	LandraceMature	CHH	36441370	94613247
PYL11	P342_M1	Landrace	Mature	LandraceMature	CG	5687369	10242088
PYL11	P342_M1	Landrace	Mature	LandraceMature	CHG	4653319	11661449
PYL11	P342_M1	Landrace	Mature	LandraceMature	CHH	18530756	62705678
PYL11	P342_M2	Landrace	Mature	LandraceMature	CG	5862828	10158139
PYL11	P342_M2	Landrace	Mature	LandraceMature	CHG	4867969	11601204
PYL11	P342_M2	Landrace	Mature	LandraceMature	CHH	20683544	64078722
PYW3	P360_M1	Wild	Mature	WildMature	CG	6919188	12039236
PYW3	P360_M1	Wild	Mature	WildMature	CHG	5505221	13742047
PYW3	P360_M1	Wild	Mature	WildMature	CHH	22797892	75025555
PYW3	P360_M2	Wild	Mature	WildMature	CG	7589494	12015508
PYW3	P360_M2	Wild	Mature	WildMature	CHG	5995273	13685598
PYW3	P360_M2	Wild	Mature	WildMature	CHH	28312337	74929218
PYI8	P378_M1	Improvement	Mature	ImprovementMature	CG	7358632	12783050
PYI8	P378_M1	Improvement	Mature	ImprovementMature	CHG	6165552	14543623
PYI8	P378_M1	Improvement	Mature	ImprovementMature	CHH	28652624	81791087
PYI8	P378_M2	Improvement	Mature	ImprovementMature	CG	7154081	12160919
PYI8	P378_M2	Improvement	Mature	ImprovementMature	CHG	6029966	13242987
PYI8	P378_M2	Improvement	Mature	ImprovementMature	CHH	28647032	75560164
PYI9	P393_M1	Improvement	Mature	ImprovementMature	CG	9019607	14449187
PYI9	P393_M1	Improvement	Mature	ImprovementMature	CHG	7598837	16083869
PYI9	P393_M1	Improvement	Mature	ImprovementMature	CHH	34887433	91768669
PYI9	P393_M2	Improvement	Mature	ImprovementMature	CG	9434924	13961276
PYI9	P393_M2	Improvement	Mature	ImprovementMature	CHG	8042658	14893641
PYI9	P393_M2	Improvement	Mature	ImprovementMature	CHH	41499451	89134169
PYI10	P396_M1	Improvement	Mature	ImprovementMature	CG	8141079	13975286
PYI10	P396_M1	Improvement	Mature	ImprovementMature	CHG	6779792	15776205
PYI10	P396_M1	Improvement	Mature	ImprovementMature	CHH	30193780	89128767
PYI10	P396_M2	Improvement	Mature	ImprovementMature	CG	5909525	10800545
PYI10	P396_M2	Improvement	Mature	ImprovementMature	CHG	4838207	12351062
PYI10	P396_M2	Improvement	Mature	ImprovementMature	CHH	20803679	67141384
PYI11	P404_M1	Improvement	Mature	ImprovementMature	CG	6892294	12259258
PYI11	P404_M1	Improvement	Mature	ImprovementMature	CHG	5688137	13949075
PYI11	P404_M1	Improvement	Mature	ImprovementMature	CHH	25329357	77597814
PYI11	P404_M2	Improvement	Mature	ImprovementMature	CG	9645479	15694216
PYI11	P404_M2	Improvement	Mature	ImprovementMature	CHG	8341076	17528252
PYI11	P404_M2	Improvement	Mature	ImprovementMature	CHH	39524949	100937357
PYI12	P412_M1	Improvement	Mature	ImprovementMature	CG	8933700	14793884
PYI12	P412_M1	Improvement	Mature	ImprovementMature	CHG	7645973	16587150
PYI12	P412_M1	Improvement	Mature	ImprovementMature	CHH	35484442	95588091
PYI12	P412_M2	Improvement	Mature	ImprovementMature	CG	7835475	13230786
PYI12	P412_M2	Improvement	Mature	ImprovementMature	CHG	6654483	14844408
PYI12	P412_M2	Improvement	Mature	ImprovementMature	CHH	28049824	80465430
PYW4	P420_M1	Wild	Mature	WildMature	CG	6359266	11641706
PYW4	P420_M1	Wild	Mature	WildMature	CHG	5304878	13345755
PYW4	P420_M1	Wild	Mature	WildMature	CHH	24218064	73792530
PYW4	P420_M2	Wild	Mature	WildMature	CG	7538193	13042719
PYW4	P420_M2	Wild	Mature	WildMature	CHG	6443777	14721083
PYW4	P420_M2	Wild	Mature	WildMature	CHH	29482337	80395326
PYW5	P429_M1	Wild	Mature	WildMature	CG	4712051	8882483
PYW5	P429_M1	Wild	Mature	WildMature	CHG	3750332	10330467
PYW5	P429_M1	Wild	Mature	WildMature	CHH	16062187	54923019
PYW5	P429_M2	Wild	Mature	WildMature	CG	4353623	8487586
PYW5	P429_M2	Wild	Mature	WildMature	CHG	3462921	9962918
PYW5	P429_M2	Wild	Mature	WildMature	CHH	14792859	53381815
PYW6	P432_M1	Wild	Mature	WildMature	CG	5820156	10361703
PYW6	P432_M1	Wild	Mature	WildMature	CHG	4850945	11942987
PYW6	P432_M1	Wild	Mature	WildMature	CHH	22637793	67022403
PYW6	P432_M2	Wild	Mature	WildMature	CG	1693461	2428918
PYW6	P432_M2	Wild	Mature	WildMature	CHG	1498074	2401582
PYW6	P432_M2	Wild	Mature	WildMature	CHH	9041074	16227895
PYI13	P447_M1	Improvement	Mature	ImprovementMature	CG	7155332	12013980
PYI13	P447_M1	Improvement	Mature	ImprovementMature	CHG	5977942	13513818
PYI13	P447_M1	Improvement	Mature	ImprovementMature	CHH	26716814	75070549
PYI13	P447_M2	Improvement	Mature	ImprovementMature	CG	7816489	12954775
PYI13	P447_M2	Improvement	Mature	ImprovementMature	CHG	6590579	14545603
PYI13	P447_M2	Improvement	Mature	ImprovementMature	CHH	30072868	81390167
PYI14	P451_M1	Improvement	Mature	ImprovementMature	CG	7369794	12560289
PYI14	P451_M1	Improvement	Mature	ImprovementMature	CHG	6169033	14151706
PYI14	P451_M1	Improvement	Mature	ImprovementMature	CHH	26915049	79582491
PYI14	P451_M2	Improvement	Mature	ImprovementMature	CG	8639915	12697140
PYI14	P451_M2	Improvement	Mature	ImprovementMature	CHG	7277242	13775574
PYI14	P451_M2	Improvement	Mature	ImprovementMature	CHH	33309645	81361603
PYL2	P46_M1	Landrace	Mature	LandraceMature	CG	6530459	11356337
PYL2	P46_M1	Landrace	Mature	LandraceMature	CHG	5455095	12960874
PYL2	P46_M1	Landrace	Mature	LandraceMature	CHH	23621351	71444243
PYL2	P46_M2	Landrace	Mature	LandraceMature	CG	7454632	12954242
PYL2	P46_M2	Landrace	Mature	LandraceMature	CHG	6337427	14787040
PYL2	P46_M2	Landrace	Mature	LandraceMature	CHH	28415405	82527137
PYW7	P462_M2	Wild	Mature	WildMature	CG	6427680	11223663
PYW7	P462_M2	Wild	Mature	WildMature	CHG	5275553	12740727
PYW7	P462_M2	Wild	Mature	WildMature	CHH	23414455	67524505
PYL12	P493_M1	Landrace	Mature	LandraceMature	CG	6963975	12065445
PYL12	P493_M1	Landrace	Mature	LandraceMature	CHG	5796039	13759013
PYL12	P493_M1	Landrace	Mature	LandraceMature	CHH	26895788	77073869
PYL12	P493_M2	Landrace	Mature	LandraceMature	CG	8251720	12570985
PYL12	P493_M2	Landrace	Mature	LandraceMature	CHG	6999035	13462313
PYL12	P493_M2	Landrace	Mature	LandraceMature	CHH	35772529	78729814
PYI15	P584_M1	Improvement	Mature	ImprovementMature	CG	8795563	14431070
PYI15	P584_M1	Improvement	Mature	ImprovementMature	CHG	7527500	16141167
PYI15	P584_M1	Improvement	Mature	ImprovementMature	CHH	36051225	92732112
PYI15	P584_M2	Improvement	Mature	ImprovementMature	CG	8177508	13548484
PYI15	P584_M2	Improvement	Mature	ImprovementMature	CHG	6980642	15175328
PYI15	P584_M2	Improvement	Mature	ImprovementMature	CHH	32369730	85060225
PYW8	P585_M1	Wild	Mature	WildMature	CG	8248913	14089403
PYW8	P585_M1	Wild	Mature	WildMature	CHG	6879752	15816407
PYW8	P585_M1	Wild	Mature	WildMature	CHH	26641820	89182132
PYW8	P585_M2	Wild	Mature	WildMature	CG	929579	1417050
PYW8	P585_M2	Wild	Mature	WildMature	CHG	810754	1378646
PYW8	P585_M2	Wild	Mature	WildMature	CHH	4431459	9372287
PYW9	P615_M1	Wild	Mature	WildMature	CG	7589804	13181211
PYW9	P615_M1	Wild	Mature	WildMature	CHG	6478099	14903268
PYW9	P615_M1	Wild	Mature	WildMature	CHH	30092019	82953904
PYW9	P615_M2	Wild	Mature	WildMature	CG	7283245	12342556
PYW9	P615_M2	Wild	Mature	WildMature	CHG	6172710	13904855
PYW9	P615_M2	Wild	Mature	WildMature	CHH	27458784	77028388
PYW10	P639_M1	Wild	Mature	WildMature	CG	4612659	8286264
PYW10	P639_M1	Wild	Mature	WildMature	CHG	3849508	9537078
PYW10	P639_M1	Wild	Mature	WildMature	CHH	17102843	51982478
PYW10	P639_M2	Wild	Mature	WildMature	CG	6441287	9842109
PYW10	P639_M2	Wild	Mature	WildMature	CHG	5544759	10751248
PYW10	P639_M2	Wild	Mature	WildMature	CHH	26705640	62506100
PYW11	P669_M2	Wild	Mature	WildMature	CG	5759039	10605867
PYW11	P669_M2	Wild	Mature	WildMature	CHG	4775443	12172356
PYW11	P669_M2	Wild	Mature	WildMature	CHH	22172459	67270816
PYW12	P671_M1	Wild	Mature	WildMature	CG	6974672	12856894
PYW12	P671_M1	Wild	Mature	WildMature	CHG	5841013	14642753
PYW12	P671_M1	Wild	Mature	WildMature	CHH	26613790	81597037
PYW12	P671_M2	Wild	Mature	WildMature	CG	5806763	11230089
PYW12	P671_M2	Wild	Mature	WildMature	CHG	4798197	12969991
PYW12	P671_M2	Wild	Mature	WildMature	CHH	20855098	70865594
PYW13	P847_M1	Wild	Mature	WildMature	CG	6138444	11134447
PYW13	P847_M1	Wild	Mature	WildMature	CHG	5139166	12892408
PYW13	P847_M1	Wild	Mature	WildMature	CHH	22624731	72684513
PYW13	P847_M2	Wild	Mature	WildMature	CG	8438940	14236847
PYW13	P847_M2	Wild	Mature	WildMature	CHG	7084926	16003431
PYW13	P847_M2	Wild	Mature	WildMature	CHH	27651333	90424399
PYL3	P85_M1	Landrace	Mature	LandraceMature	CG	7726069	13003603
PYL3	P85_M1	Landrace	Mature	LandraceMature	CHG	6356955	14420449
PYL3	P85_M1	Landrace	Mature	LandraceMature	CHH	26997773	79477354
PYL3	P85_M2	Landrace	Mature	LandraceMature	CG	7938366	13325827
PYL3	P85_M2	Landrace	Mature	LandraceMature	CHG	6555396	14698799
PYL3	P85_M2	Landrace	Mature	LandraceMature	CHH	28332286	81643236
PYW14	P950_M1	Wild	Mature	WildMature	CG	8681116	14285369
PYW14	P950_M1	Wild	Mature	WildMature	CHG	7456390	16039524
PYW14	P950_M1	Wild	Mature	WildMature	CHH	35481766	91826009

## Sheet: Table S4
Table S4: The information of the primers used in this study
Experiment	Name	Primer sequence
overexpression construct of CAMTA2	CAMTA2-GFP-F (pear)	gagaacacgggggactctagaATGCAATCAGGATATAACATCAATG
	CAMTA2-GFP-R (pear)	gcccttgctcaccatggatccCGGAAATAGGTACATATCAATGTCG
qRT-PCR	CAMTA2-F (pear)	TGTCCATGGTCGAGTCTCCT
	CAMTA2-R (pear)	AACCTTCACTGCTTGTGCCT
	ACO-F (pear)	CTGGAGAAGCTAGCTGAGAAGC
	ACO-R (pear)	GGTAGTTGCTGACCTTGGTCC
	GAPDH-F (pear)	GTGCCCACTGTTGATGTTTCC
	GAPDH-R (pear)	CCTTCTGACTCCTCCTTGATAGC
	ACO1-F (tomato)	CATACAGACGCAGGAGGCAT
	ACO1-R (tomato)	TCCTCTGCCTCTTTTTCAACCA
	ACTIN-F (tomato)	AGATGGGGCTATGAAAGAAGG
	ACTIN-R (tomato)	AACAACACAATCACTCTCCG
Bisulfite Sequencing PCR (BSP)	CAMTA2-DMR-F (pear)	TGTGAGAGGTTATCAGGTGAGGAA
	CAMTA2-DMR-R (pear)	AACCCATAAAACATCTACCATTTATCA
Note: the lowercase letters represents homology arm
